# Supplementary material for: Is Autologous Fecal Microbiota Transfer after Exclusive Enteral Nutrition in Pediatric Crohn’s Disease Patients Rational and Feasible? Data from a Feasibility Test
Source: Nutrients. 2023 Apr 2;15(7):1742. doi: 10.3390/nu15071742 (PMC10096730; doi:10.3390/nu15071742)
Supplement: Supplementary file 1 [file nutrients-15-01742-s001.zip]

Archive with 1 entries (1 files):
- nutrients-2254431-supplementary.pdf
